# Supplementary material for: Simultaneous Silencing of Gut Nucleases and a Vital Target Gene by Adult dsRNA Feeding Enhances RNAi Efficiency and Mortality in Ceratitis capitata
Source: Insects. 2024 Sep 19;15(9):717. doi: 10.3390/insects15090717 (PMC11432467; doi:10.3390/insects15090717)
Supplement: Supplementary file 1 [file insects-15-00717-s001.zip]

Archive with 1 entries (1 files):
- insects-3163290-supplementary.pdf
